# Supplementary material for: Inhibition of ACSL4 ameliorates tubular ferroptotic cell death and protects against fibrotic kidney disease
Source: Commun Biol. 2023 Sep 5;6:907. doi: 10.1038/s42003-023-05272-5 (PMC10480178; doi:10.1038/s42003-023-05272-5)
Supplement: Supplementary file 3 — Supplementary Data [file 42003_2023_5272_MOESM3_ESM.xlsx]

## Sheet: Figure 1
Figure 1
	Fig 1a. IF ACSL4			Fig 1b. IF ACSL4			Fig 1c. Western blot ACSL4			Fig 1d. Western blot ACSL4			Fig 1e. Nakagawa CKD ACSL4			Fig 1e. Ju CKD ACSL4				Fig 1e. ACSL4 correlated with GFR levels
	sham	UUO		sham	FA		sham	UUO		sham	FA		CKD	Normal		0-59	60-89	more		eGFR	acsl4
	0.705	27.735		0.459	15.119		0.034771	0.18912		0.014445	0.2033		2.68507	1.95026		-1.01023	-2.04322	-1.69303		6.39	-1.55793
	1.544	27.452		1.273	13.394		0.0564036	0.218238		0.086454	0.15262		2.9298	2.03182		-1.75134	-1.25765	-1.96624		7.59	-0.5167
	0.435	21.002		0.765	10.2		0.0313997	0.161312		0.061237	0.22586		4.2104	2.12833		-0.5167	-1.99369	-2.09948		7.6	-1.75134
													3.87399	2.21944		-1.27714	-1.96292	-2.13969		8.24	-1.21628
													3.894	2.23255		-1.55793	-1.9811	-1.98972		8.88555	-1.27563
							Fig 1c. Western blot GPX4			Fig 1d. Western blot GPX4			3.36495	1.73489		-1.21628	-1.92735	-2.37604		9.62	-1.01023
							sham	UUO		sham	FA		2.32441	1.67134		-1.19314	-1.69558	-1.56292		11.5	-1.19314
							0.54623	0.003465		1.02342	0.103425		2.78331	1.69262		-1.27563	-2.13342	-2.02642		14.06	-1.27714
							0.60244	0.0354695		0.864273	0.1546		3.19545			-1.72649	-1.90047	-2.00122		15.78	-1.84713
							0.4657	0.0792		0.902165	0.0642		2.4792			-1.01815	-2.00527	-1.58514		15.87	-1.48046
													3.59009			-1.86187	-2.33253	-1.94867		16.55	-1.6481
													3.45659			-1.56946	-1.52384	-2.25156		18.55	-1.72649
													3.2307			-1.71615	-1.05365	-1.91929		18.63	-0.50721
													3.27047			-1.49702	-1.91182	-1.72564		19.37	-1.48033
													2.98435			-1.68823	-2.06644	-1.88936		19.52	-1.71615
													4.637			-1.8959	-1.65527	-1.18666		19.77	-1.67226
													1.21965			-1.67129	-1.77441	-1.84571		20.15	-1.27079
													3.25643			-1.63063	-1.72153	-1.98013		20.61	-0.96864
													3.90588			-1.48046	-1.80465	-1.64623		20.76	-1.73016
													2.45702			-1.39477	-2.04709	-1.83161		20.88	-1.39477
													3.14369			-1.27079	-2.37513	-1.8863		21.04	-0.08514
													2.59408			-0.08514	-1.6759	-1.83746		21.56	-1.94339
													2.7199			-1.6481	-1.88152	-2.13197		21.65	-1.54704
													2.81546			-1.48033	-1.48907	-1.85368		22.16	-1.68823
													2.71432			-1.67226	-1.56139	-2.1178		22.69	-1.63063
													2.2653			-1.94339	-2.07837	-2.01671		22.74	-1.01815
													2.27135			-1.73016	-1.6692	-2.05052		23.07	-1.67129
													2.40118			-1.89118	-1.6036	-2.04984		23.08	-1.56946
													2.99605			-0.65428	-2.1091	-1.96772		26.23	-0.65428
													3.58873			-0.50721	-2.02887	-1.44127		26.67	-1.89118
													3.73049			-1.54704	-2.03484	-1.87713		27.33	-1.49702
													3.68156			-1.9243	-2.13554	-1.7397		28.51	-1.86187
													2.17098			-0.96864	-2.12365	-1.95434		28.57	-1.9243
													3.76945			-1.84713	-1.6859	-1.63184		29.87	-1.8959
													2.60765			-0.98643	-2.03329	-1.75458		30.76	-0.98643
													3.36687			-1.7773	-1.75183	-1.89708		30.84	-2.21884
													1.46639			-1.15748	-1.58989	-1.75609		31.12	-1.47129
													1.71895			-1.72663	-1.89997	-1.5632		31.93	-1.3224
													3.04688			-2.14812	-1.49327	-1.92026		33.76	-2.10115
													2.36763			-1.06406	-1.52059	-1.68872		34.1	-2.19813
													4.09153			-2.21884	-1.21961	-1.79453		34.41	-1.76434
													1.50606			-1.58439	-2.24565	-2.12391		36.06	-2.06306
													3.60904			-1.00311	-1.7232	-1.80432		36.4	-1.66841
													3.18632			-2.06306	-1.71487	-2.04541		37.03	-1.50655
													3.49096			-2.19813	-1.25357	-2.15231		37.7	-2.03631
													2.8751			-1.75561	-1.56031	-2.04507		38.46	-1.57346
													2.92127			-1.64667	-1.68266	-1.36666		38.5	-1.71983
													2.86357			-1.76434	-1.65375	-1.84657		38.84	-1.00311
													3.49015			-1.98362	-2.07672	-2.33084		40.91	-1.64051
													2.98952			-1.57346	-1.33484	-2.52182		40.98	-1.69023
													3.87998			-2.10115		-2.02418		41.02	-1.54503
													4.39676			-1.75326		-2.24681		43.64	-1.30336
													3.99633			-1.87474		-1.99292		43.67	-1.75326
																-1.64051		-1.77612		43.89	-1.71376
																-2.03289		-1.91269		45.75	-1.7773
																-1.58599		-1.79783		45.85	-2.06278
																-1.54503		-1.91928		46.55	-1.58599
																-1.69023		-2.12298		46.8	-2.14812
																-1.50655		-2.46361		47.51	-2.03289
																-1.96855		-2.15313		47.58	-1.15748
																-2.03631		-2.06608		49.13	-1.58439
																-1.67648		-2.01205		50.5	-1.06406
																-1.47129		-2.09442		50.59	-1.67648
																-1.63571				52.16	-2.05911
																-1.71983				53.7	-1.72663
																-1.71376				53.95	-1.87474
																-2.05911				54.28	-1.63571
																-1.3224				56.25	-1.98362
																-1.30336				56.85	-1.64667
																-1.16218				57.1	-1.75561
																-1.66841				57.77	-1.96855
																-2.06278				59.02	-1.16218
																-1.91167				59.91	-1.91167
																				60.72	-1.9811
																				61.03	-2.03484
																				61.23	-2.06644
																				62.03	-1.72153
																				62.18	-1.56031
																				62.25	-2.07672
																				62.43	-2.02887
																				63.5	-2.03329
																				63.82	-1.6759
																				64.52	-1.48907
																				64.84	-1.52059
																				65.25	-1.25765
																				66.45	-1.05365
																				66.93	-2.04709
																				67.78	-1.65527
																				67.82	-1.58989
																				67.91	-1.99369
																				69.15	-1.25357
																				69.61	-1.71487
																				69.88	-2.04322
																				72.24	-1.21961
																				72.45	-1.6859
																				72.9	-1.80465
																				72.91	-2.12365
																				73.13	-1.7232
																				73.36	-1.33484
																				73.48	-2.33253
																				73.84	-1.56139
																				74.6	-1.89997
																				75.02	-2.1091
																				75.11	-2.13554
																				76.23	-1.90047
																				76.59	-1.92735
																				78.51	-1.69558
																				79.47	-1.88152
																				79.96	-2.24565
																				80.3846	-1.68266
																				81	-1.49327
																				81.92	-1.52384
																				82	-1.65375
																				82.19	-2.00527
																				82.67	-1.75183
																				83.22	-1.91182
																				83.41	-2.37513
																				85	-1.6692
																				85.78	-1.96292
																				86.63	-2.13342
																				87.16	-2.07837
																				89.75	-1.77441
																				89.75	-1.6036
																				91.09	-2.13969
																				92	-1.79783
																				92.37	-1.5632
																				92.6	-1.63184
																				92.8	-1.56292
																				93.2	-1.95434
																				93.67	-2.33084
																				93.97	-2.05052
																				93.99	-1.92026
																				94	-2.06608
																				95.09	-1.8863
																				95.48	-1.84657
																				95.74	-1.91929
																				95.76	-1.75458
																				96.49	-1.98013
																				96.74	-2.04984
																				97.24	-1.69303
																				97.38	-1.89708
																				97.48	-1.7397
																				98.35	-1.72564
																				98.69	-1.87713
																				99.38	-1.75609
																				100.99	-2.01671
																				102.39	-1.44127
																				102.58	-1.83746
																				103	-2.46361
																				103	-2.15313
																				103.32	-1.96624
																				103.82	-1.80432
																				103.86	-1.96772
																				104.58	-1.68872
																				106.46	-1.36666
																				108	-2.01205
																				108.22	-1.64623
																				108.79	-1.58514
																				110	-2.02418
																				110	-2.12298
																				110	-2.09442
																				110.51	-1.84571
																				110.74	-1.98972
																				111.66	-1.83161
																				112.32	-2.12391
																				113.13	-2.13197
																				116	-2.15231
																				116	-1.91269
																				116.13	-2.04507
																				116.87	-2.09948
																				117	-1.99292
																				118	-2.24681
																				120	-1.18666
																				121.87	-1.94867
																				124.62	-1.79453
																				128	-2.52182
																				129.94	-2.04541
																				131.07	-2.00122
																				134.65	-2.25156
																				142.87	-2.37604
																				157.25	-1.88936
																				161.7	-2.1178
																				174	-1.77612
																				174.77	-2.02642
																				186	-1.91928
																				193.29	-1.85368

## Sheet: figure 2
Figure 2				Figure2
	Fig 2a. IF 4-HNE				Fig 2a. IHC GPX4				Fig 2b. Western blot ACSL4			Fig 2c. Western blot ACSL4				Saline
	sham	UUO	FA		sham	UUO	FA		sham	UUO		sham	FA			ROSI
	0	11.235	15.2465		40.256	8.3646	6.3156		0.002432	3.12462		0.05465	3.12462
	0	13.455	17.1246		38.265	5.3264	7.26542		0.0243462	4.2653		0.03054	2.5461
	0	15.4624	11.3425		36.2456	3.02156	5.3265		0.075162	4.75632		0.04512	2.23654
	0	10.2346	10.3458		33.246	6.0246	6.3156		0.012432	3.2372		0.02452	2.1146
	0	10.2346	10.3645		30.2563	2.6945	4.6846		0.013462	2.23245		0.014521	2.5467
	0	3.02146	5.12347		29.265	10.3546	15.3265		0.0021432	0.23523		0.0354	0.45321
	0	5.0264	3.21645		39.1543	9.3246	17.2056		0.002462	0.12432		0.07516	0.2341
	0	6.00246	4.31206		35.2159	12.3516	13.3256		0.02462	0.4552		0.02264	0.24764
	0	3.54612	2.95264		33.216	18.326	11.2463		0.01422	0.1323		0.04675	0.24231
	0	4.03464	6.21643		30.2156	23.6496	20.1536		0.03462	0.101243		0.01465	0.197564
									Fig 2b. Western blot LPCAT3			Fig 2c. Western blot LPCAT3
									sham	UUO		sham	FA
									0.02462	1.234		0.022	0.321
									0.102132	1.42575		0.02462	0.4213
									0.0676	1.4625		0.09765	0.2345
									0.0733	1.02435		0.10435	0.3046
									0.03425	1.1564		0.08223	0.3243
									0.10246	0.1243		0.02435	0.1042
									0.1165	0.0625		0.07321	0.12432
									0.02132	0.10312		0.064232	0.1546
									0.05765	0.0755		0.027362	0.1242
									0.02465	0.11242		0.02432	0.09432
									Fig 2b. Western blot GPX4			Fig 2c. Western blot GPX4
									sham	UUO		sham	FA
									3.4652	0.45652		3.12642	0.55323
									4.01352	0.3212		1.02432	0.6423
									3.4252	0.5462		3.12064	0.5435
									3.12477	0.502135		2.934	0.72304
									2.12435	0.41324		3.7562	0.60544
									3.6254	1.2435		2.4627	1.2424
									5.02435	1.42565		3.02146	1.2762
									3.25465	2.02465		3.12435	1.52765
									3.77242	1.32465		2.45765	1.02462
									5.41243	2.22254		3.4213	0.98231

## Sheet: Figure 3
Figure 3
	Fig 3a. IF 4-HNE			Fig 3a. BODIPY C11			Fig 3b. Western blot ACSL4			Fig 3c. LDH			Fig 3d. MTT				DMSO
	sham	TGF-β		sham	TGF-β		sham	TGF-β		sham	TGF-β		sham	TGF-β			ROSI
	0	12.3675		0	30.1264		0.102643	1.32465		0	30.6077		1	0.662188
	0	10.3264		0	23.4612		0.064352	1.52035		0	30.1448		1	0.512173
	0	13.2054		0	22.1342		0.087641	1.52035		0	27.7011		1	0.512173
	0	16.2013		0	20.1324		0.064352	1.0647		0	25.0216		1	0.512173
	0	10.8156		0	19.2642		0.103465	1.12465		0	40.0216		1	0.512173
	0	1.3466		0	1.02456		0.102643	0.236424		7.39501	14.262		0.94623	0.8732
	0	3.0216		0	0.565		0.06475	0.105465		7.39501	12.6543		0.95623	0.856432
	0	1.56433		0	2.4566		0.031546	0.30216		5.216	15.263		0.953156	0.90731
	0	0.95462		0	3.024		0.0962	0.10324		8.0135	6.3156		0.98462	0.899124
	0	2.2654		0	2.1053		0.06214	0.203455		3.2156	8.3264		0.931546	0.798831
							Fig 3b. Western blot LPCAT3
							sham	TGF-β
							0.080264	0.82614
							0.0312642	1.02645
							0.05465	0.70162
							0.0602143	0.71543
							0.074625	1.17531
							0.06425	0.10355
							0.050234	0.12324
							0.06024	0.10345
							0.07421	0.17652
							0.04203	0.08614
							Fig 3b. Western blot GPX4
							sham	TGF-β
							3.20545	0.51322
							3.2512	0.3546
							3.0245	0.60215
							2.6513	0.471236
							2.5463	0.30215
							2.354	2.5462
							2.0215	2.02156
							2.6235	2.6581
							2.1453	3.02
							2.7715	3.0521

## Sheet: Figure 4
Figure 4
	Fig 4a. HE staining				Fig 4b. Western blot Fibronectin			Fig 4c. Western blot Fibronectin			Fig 4d. PCR Fibronectin					Saline
	sham	UUO	FA		sham	UUO		sham	FA		sham	UUO	FA			ROSI
	0	4	5		0.02154	2.02165		0.05465	3.1241		1	6.20832	2.62587
	0	4	4		0.05467	5.1201		0.03462	4.1243		0.883723	6.4764	3.01719
	0	5	3		0.04302	3.4572		0.02134	5.02134		0.88661	5.14367	2.45455
	0	5	4		0.07212	3.35465		0.0761	3.1242		1	6.71726	2.64017
	0	4	3		0.014365	5.1124		0.06422	2.465		1.00343	8.68305	3.02444
	0	2	2		0.03455	2.0212		0.0154	0.5821		0.866891	3.82144	1.43144
	0	1	2		0.07511	1.02625		0.0741	0.6585		0.866891	3.36582	0.718394
	0	1	2		0.0615	0.82162		0.03246	0.82422		1.22696	3.92444	1.80702
	0	2	1		0.03154	1.0243		0.02546	0.902445		1.24138	4.32967	1.33888
	0	3	1		0.04012	0.9132		0.70061	1.0534		0.88137	3.73755	0.663334
	Fig 4a. MTS staining				Fig 4b. Western blot Collagen-I			Fig 4c. Western blot Collagen-I			Fig 4d. PCR Collagen-I
	sham	UUO	FA		sham	UUO		sham	FA		sham	UUO	FA
	0.015	2.03675	2.3454		0.02152	0.1542		0.0014	0.34065		1	15.5081	2.14355
	0.0164	3.14245	2.05465		0.01464	0.2054		0.0345	0.37652		1	9.04833	2.12874
	0.009764	3.79865	1.60434		0.000254	0.3642		0.00457	0.432		1	8.54325	2.49666
	0.0782	3.8621	2.26454		0.002051	0.3024		0.01678	0.10422		1	7.67289	2.53151
	0.0664	2.5643	1.52467		0.0071	0.1543		0.0762	0.2064		1	11.3497	2.51403
	0.0312	1.12465	0.5425		0.00566	0.0096		0.03455	0.12231		1.02188	3.78108	1.24833
	0.07121	0.9457	0.42536		0.00476	0.065		0.04657	0.10432		1.19878	4.1672	1.23114
	0.00114	0.6784	0.205465		0.00576	0.07652		0.087556	0.20432		1.09598	6.42841	0.90125
	0.00675	1.02454	0.40564		0.000576	0.0651		0.010457	0.10422		1.04873	6.54802	1.3566
	0.010574	1.34685	0.64243		0.00577	0.000909		0.003455	0.14752		1.1947	4.17675	1.48452
	Fig 4a. PAS staining				Fig 4b. Western blot α-SMA			Fig 4c. Western blot α-SMA			Fig 4d. PCR α-SMA
	sham	UUO	FA		sham	UUO		sham	FA		sham	UUO	FA
	0	4	4		0.1024	2.0134		0.02432	2.02434		1	6.90682	1.65864
	0	2	4		0.0643	2.1142		0.01242	2.212		1.14076	6.52398	1.52626
	0	3	3		0.0474	1.62432		0.03422	1.3642		1.07923	7.30916	3.13834
	0	3	2		0.0501	2.6432		0.0761	1.6954		1.21419	8.72832	1.64718
	0	4	2		0.00881	1.9621		0.097554	1.92454		1.20581	7.46932	1.94531
	0	2	1		0.1024	0.8242		0.02324	0.2004		1.1019	2.56403	0.840896
	0	2	1		0.1013	1.2432		0.05423	0.12432		1.42405	1.89879	1.25701
	0	1	2		0.0621	0.6122		0.04023	0.1532		1.42405	1.64172	1.19748
	0	1	1		0.0956	1.2432		0.06422	0.20542		1.23114	1.85702	1.06437
	0	1	1		0.0543	1.3054		0.072146	0.13462		1.54757	1.27242	0.986233

## Sheet: Figure 5
Figure 5
	Fig 5a. IF α-SMA			Fig 5b. WB Fibronectin			Fig 5c. PCR Fibronectin				DMSO
	sham	TGF-β		sham	TGF-β		sham	TGF-β			ROSI
	0.998	13.686		0.016466	1.6023		1	2.25009
	0.325	11.792		0.064352	1.77135		1	1.82284
	0.258	13.564		0.087641	1.30256		1	2.92571
	0.927	11.843		0.064352	1.50623		1	2.36465
	0.148	11.452		0.015236	1.70235		1	1.9024
	0.252	1.886		0.02546	0.2155		0.812698	1.32433
	0.269	1.562		0.05862	0.1246		0.807916	1.61028
	0.195	1.242		0.05462	0.10256		1.08273	1.35038
	0.272	1.381		0.0685	0.0952		1.08128	1.20246
	0.328	1.601		0.07435	0.2002		1.02985	1.60524
	Fig 5a. IF FN			Fig 5b. WB Collagen-I			Fig 5c. PCR Collagen-I
	sham	TGF-β		sham	TGF-β		sham	TGF-β
	0.15	5.673		0.02133	0.6045		1	12.2678
	0.137	4.74		0.01623	0.702356		1	9.84098
	0.232	4.793		0.035146	0.5023		1	9.46351
	0.203	4.343		0.030546	0.680152		1	10.2163
	0.138	7.468		0.010546	0.63054		1	9.54622
	0.056	0.492		0.02163	0.09433		1.15795	4.51666
	0.827	0.595		0.03646	0.12824		1.01765	4.27841
	0.664	0.335		0.01015	0.103456		0.824392	5.19092
	0.34	0.304		0.0762	0.08462		0.904333	5.69432
	0.222	0.405		0.0364	0.070646		1.0546	4.2326
				Fig 5b. WB α-SMA			Fig 5c. PCR α-SMA
				sham	TGF-β		sham	TGF-β
				0.102465	0.50314		1	1.92906
				0.14863	0.402365		1	1.74091
				0.2015	0.4305		1	1.91997
				0.096	0.56203		1	2.02163
				0.10355	0.31453		1	2.20153
				0.09832	0.242		0.983821	1.33178
				0.10246	0.10256		1.01815	1.39107
				0.080346	0.10036		1.31071	1.63391
				0.09016	0.08962		0.731227	1.30524
				0.09562	0.070256		0.794899	1.20646

## Sheet: Figure 6
Figure 6
	Fig 6a. WB TGF-β			Fig 6b. WB TGF-β			Fig 6c. PCR TGF-β					Saline
	sham	UUO		sham	FA		sham	UUO	FA			ROSI
	0.024265	0.40246		0.010432	0.80362		1	3.89131	1.8025
	0.01546	0.5243		0.06432	0.902435		1.1701	5.46891	0.926588
	0.0653	0.4253		0.03124	0.81032		0.997034	4.85504	2.08493
	0.07662	0.3246		0.0344	0.78312		1.15138	5.98443	2.01391
	0.03264	0.50133		0.0145	1.02134		1	5.9504	1.80664
	0.0354	0.102433		0.04321	0.20344		1.07405	6.02862	1.80664
	0.05462	0.20216		0.02134	0.20345		0.81943	2.30622	1.04723
	0.032564	0.102546		0.0423	0.30264		1.10938	4.25619	0.790041
	0.02462	0.06532		0.03024	0.2765		1.12514	3.0991	1.00134
	0.06532	0.10256		0.02045	0.26132		1.29055	3.91907	0.986233
							1.45233	4.77563	0.76313
							1.56826	3.80511	0.858565
	Fig 6a. WB p-Smad2			Fig 6b. WB p-Smad2			Fig 6c. PCR CTGF
	sham	UUO		sham	FA		sham	UUO	FA
	0.05232	0.30645		0.0102	0.20215		1	2.8199	4.83073
	0.06021	0.4032		0.02354	0.23021		0.845576	2.64786	7.15896
	0.0356	0.26024		0.0165	0.16234		0.837569	2.95468	4.65526
	0.0465	0.2064		0.02035	0.20312		1	3.02425	7.03719
	0.0631	0.1623		0.0326	0.18213		1.1871	2.99835	4.72726
	0.01645	0.10345		0.0122	0.03264		1.15692	3.13076	4.65526
	0.01345	0.07435		0.02032	0.04032		1.13346	1.34677	3.02163
	0.046122	0.09342		0.010256	0.03021		0.854959	2.059	2.95622
	0.04675	0.12034		0.03021	0.0703		1.01486	1.78845	2.17811
	0.0563	0.08324		0.04012	0.06021		1.02593	1.53493	4.36776
							1.01999	1.94381	2.44318
							1.02036	1.87878	3.90106
	Fig 6a. WB p-Smad3			Fig 6b. WB p-Smad3			Fig 6c. PCR PDGFB
	sham	UUO		sham	FA		sham	UUO	FA
	0.06422	0.8031		0.03121	0.701231		1	3.83274	1.46409
	0.02435	0.9523		0.01031	0.60243		0.979996	2.90464	2.04202
	0.0362	1.05434		0.03024	0.50432		0.83474	3.68838	1.64718
	0.0432	0.902124		0.01012	0.70532		1.00389	3.85969	2.50525
	0.2034	1.1344		0.01012	0.9024		1.07061	2.73521	1.60214
	0.06432	0.2034		0.01034	0.02132		0.937514	3.28179	2.49666
	0.0243	0.40261		0.01114	0.01232		0.862328	1.2396	1.00445
	0.07632	0.40261		0.02034	0.0114		0.816691	0.94403	1.09474
	0.05321	0.10345		0.0164	0.02044		0.77308	3.1542	1.25701
	0.03422	0.30642		0.02041	0.0064		0.692604	1.44472	1.01396
							0.980077	0.917188	1.29235
							0.803716	3.07242	1.06437
							Fig 6c. PCR FGF2
							sham	UUO
							1.57381	12.2149	12.2149
							1.05188	24.6157	3.31338
							1.05188	13.5567	4.46915
							1.48667	13.8424	2.58471
							1.68327	24.7173	2.51403
							1.50414	14.087	5.01049
							1.4235	7.19292	0.92034
							1.41547	4.10667	1.29235
							1.08532	3.73883	0.959264
							0.908057	8.78624	1.71713
							1.60027	4.90537	1.3566
							0.790896	4.43425	1.44528

## Sheet: Figure 7
FIgure 7
	Fig 7a. WB TGF-β			Fig 7a. PCR TGF-β				DMSO
	sham	TGF-β		sham	TGF-β			ROSI
	0.021642	1.02324		1	3.2156
	0.07602	1.23542		1	2.8463
	0.0685	0.93245		1	3.02156
	0.070654	1.0234		1	2.42683
	0.089301	1.4364		1	2.84623
	0.0534	0.402644		1.02663	1.13646
	0.01234	0.50345		1.20546	1.6581
	0.0364	0.30254		0.80262	1.71623
	0.01824	0.60234		0.96513	1.20354
	0.06232	0.30264		0.957622	1.10364
	Fig 7a. WB p-Smad2			Fig 7b. PCR CTGF
	sham	TGF-β		sham	TGF-β
	0.13664	0.5032		1	2.42038
	0.03264	0.30264		1	2.00761
	0.10345	0.70262		1	2.14967
	0.0642	0.60232		1	2.50163
	0.0532	0.50321		1	1.96243
	0.03264	0.14322		1.10235	0.830006
	0.04562	0.10324		0.959267	0.744098
	0.08564	0.1476		0.938379	0.701989
	0.07322	0.20354		1.20463	1.13546
	0.030264	0.103547		0.976221	0.8262
	Fig 7a. WB p-Smad3			Fig 7b. PCR PDGFB
	sham	TGF-β		sham	TGF-β
	0.03264	0.30541		1	1.65308
	0.0434	0.28624		1	3.22925
	0.01234	0.40322		1	3.39271
	0.0762	0.24627		1	2.30215
	0.06034	0.302564		1	2.20153
	0.02034	0.10642		0.96562	0.600651
	0.01064	0.1432		1.12065	0.711766
	0.0561	0.12342		1.03546	1.12749
	0.0861	0.09224		0.95132	1.20337
	0.09034	0.10042		1.20365	1.18468
				Fig 7b. PCR FGF2
				sham	TGF-β
				1.01854	1.59247
				0.974849	1.50252
				1.00661	1.60482
				1.10235	1.89213
				1.20356	1.60345
				0.99642	1.13813
				1.12566	1.04278
				1.03646	1.0395
				0.954362	0.70246
				0.87432	0.87432

## Sheet: Figure 8
Figure 8
	Fig 8a. IF 4-HNE			Fig 8a. BODIPY C11			Fig 3b. Western blot ACSL4			Fig 3c. LDH			Fig 3d. MTT				ctrl siRNA
	sham	TGF-β		sham	TGF-β		sham	TGF-β		sham	TGF-β		sham	TGF-β			ACSL4 siRNA
	0.13462	20.354		0.163124	20.1622		0.01523	0.23462		0	28.6316		1	0.5799
	0.1453	18.4622		0.20642	16.4622		0.05462	0.40632		0	31.2563		1	0.6718
	0.20645	21.4622		0.30646	15.4623		0.07452	0.20346		0	23.2645		1	0.5395
	1.6546	17.2642		0.1462	17.122		0.0256	0.216462		0	24.6624		1	0.4725
	2.492	22.464		0.3054	11.3427		0.0347	0.16312		0	36.2455		1	0.60543
	0.64232	5.4622		0.1064	1.6422		0.035465	0.0346		1.665	11.6523		0.8804	0.8095
	1.2657	6.32462		0.206423	2.64625		0.076162	0.0732		5.2663	17.622		0.9058	0.786
	2.64264	3.64248		0.116432	3.0643		0.06324	0.06243		3.125	10.362		0.9367	0.8554
	3.06423	7.26422		0.30264	5.36424		0.042034	0.06424		5.0216	15.623		0.9481	0.8809
	0.4622	4.63154		0.1456	1.762		0.0436	0.103454		2.8162	8.621		0.8788	0.963
							Fig 3b. Western blot LPCAT3
							sham	TGF-β
							0.06432	0.50642
							0.0762	0.61324
							0.06342	0.38622
							0.072162	0.40652
							0.01646	0.4425
							0.06422	0.10342
							0.0413	0.13642
							0.01032	0.07632
							0.07362	0.080624
							0.06732	0.11645
							Fig 3b. Western blot GPX4
							sham	TGF-β
							0.93122	0.2064
							0.80624	0.27612
							0.706422	0.17622
							0.761955	0.16345
							0.80134	0.20642
							0.71652	0.50212
							0.68942	0.605462
							0.71565	0.42562
							0.75642	0.602432
							0.81264	0.554622

## Sheet: Figure 9
Figure 9
	Fig 9a. IF α-SMA			Fig 9b. WB Fibronectin			Fig 9c. PCR Fibronectin
	sham	TGF-β		sham	TGF-β		sham	TGF-β			ctrl siRNA
	1.6255	17.623		0.025623	0.30515		1	2.05462			ACSL4 siRNA
	2.3651	12.0563		0.03062	0.27626		1	2.76216
	1.02546	17.621		0.04152	0.27156		1	2.76216
	1.75213	10.253		0.084362	0.17626		1	2.06426
	2.0245	20.3513		0.05233	0.15034		1	2.56425
	1.6561	2.36913		0.045136	0.10613		0.9621	1.26427
	2.1466	5.0213		0.0256	0.07923		0.986221	1.76143
	2.2546	6.06431		0.09513	0.152035		1.12465	1.24622
	3.0156	2.9653		0.04752	0.11462		1.07622	1.15426
	0.9313	4.00136		0.03876	0.130546		0.967224	1.70255
	Fig 9a. IF FN			Fig 9b. WB Collagen-I			Fig 9c. PCR Collagen-I
	sham	TGF-β		sham	TGF-β		sham	TGF-β
	1.652	24.6523		0.010263	0.64733		1	10.6545
	3.0152	17.3026		0.05262	0.70152		1	8.0216
	3.7152	17.226		0.07826	0.55716		1	7.92516
	1.9343	15.0356		0.01055	0.493145		1	11.3585
	2.2415	14.6522		0.08923	0.745126		1	8.0152
	2.6553	3.6522		0.07526	0.102563		1.01452	5.51896
	2.102	2.7153		0.02625	0.14526		0.97212	4.79277
	1.7152	5.71523		0.04526	0.206586		0.91422	5.82152
	3.9642	6.01223		0.06355	0.1476		1.04526	6.01452
	1.0543	7.02654		0.04626	0.106245		1.15265	4.05166
				Fig 9b. WB α-SMA			Fig 9c. PCR α-SMA
				sham	TGF-β		sham	TGF-β
				0.10256	1.02566		1	2.00562
				0.171	0.82462		1	1.60255
				0.215656	1.27826		1	1.82656
				0.09826	1.12546		1	2.21563
				0.07626	1.30254		1	1.7026
				0.12646	0.62453		0.99546	1.26126
				0.14762	0.70125		1.10256	1.1946
				0.07163	0.501562		0.89625	1.4862
				0.113666	0.6013		0.88246	1.39646
				0.147926	0.664135		1.1056	1.1199

## Sheet: Figure 10
Figure 10
	Fig 4b. Lipidomic PE-(C18:0/C20:4)				Saline
	sham	UUO			ROSI
	42.544	68.6542
	36.44	71.6415
	42.4646	55.6421
	33.4665	51.4258
	47.6454	49.2545
	35.4524	59.4521
	32.4545	44.154
	44.1324	41.2647
	41.2464	36.1454
	47.4256	32.4217
	31.425	33.4254
	30.4258	37.564
	Fig 4b. Lipidomic PE-(C18:0/C22:4)
	sham	UUO
	4.625	8.2424
	4.6572	6.14457
	3.76241	7.12547
	3.21648	6.12373
	3.7521	6.98576
	3.1567	5.46215
	3.45765	5.46215
	3.45765	6.02142
	3.69422	3.67225
	4.1324	4.03425
